# Supplementary material for: Different Approaches for the Profiling of Cancer Pathway-Related Genes in Glioblastoma Cells
Source: Int J Mol Sci. 2022 Sep 17;23(18):10883. doi: 10.3390/ijms231810883 (PMC9504477; doi:10.3390/ijms231810883)
Supplement: Supplementary file 1 [file ijms-23-10883-s001.zip]

Archive with 1 entries (1 files):
- ijms-1878548-supplementary.pdf
